# Supplementary material for: The Relationship between Metal Exposure and Chronic Obstructive Pulmonary Disease in the General US Population: NHANES 2015–2016
Source: Int J Environ Res Public Health. 2022 Feb 13;19(4):2085. doi: 10.3390/ijerph19042085 (PMC8871875; doi:10.3390/ijerph19042085)
Supplement: Supplementary file 1 [file ijerph-19-02085-s001.zip]

Archive with 1 entries (1 files):
- ijerph-1568319-supplementary.pdf
